# Supplementary material for: Extended thrombotic prophylaxis in COVID-19 early discharge: A retrospective cohort study
Source: PLoS One. 2026 Jan 30;21(1):e0340889. doi: 10.1371/journal.pone.0340889 (PMC12857994; doi:10.1371/journal.pone.0340889)
Supplement: S6 File — (XLSX) [file pone.0340889.s006.xlsx]

## Sheet: Database LMWH imputed
LMWH	DVT	Age	Gender	Comorbidity	VTEduring	Readmission	ReadmissionVTE	Lungcomorb	CARcomorb	Malignancy	Nefcomorb	Livercomorb	Neurocomorb	Reumacomorb	Immunocompromised
0	0	66	0	1	1	1	1	0	0	1	0	0	0	0	0
0	0	34	0	1	1	1	1	1	1	1	0	0	0	0	0
0	0	75	1	0	1	1	1	0	0	0	0	0	0	0	0
0	0	36	0	0	1	1	1	0	0	0	0	0	0	0	0
0	0	54	1	0	1	1	1	0	0	0	0	0	0	0	0
0	0	49	1	0	1	1	1	0	0	0	0	0	0	0	0
0	0	67	1	0	1	1	1	0	0	0	0	0	0	0	0
0	0	31	1	1	1	1	0	1	0	0	0	0	0	0	0
0	0	66	1	1	1	1	0	1	0	0	1	0	0	0	0
0	0	48	0	1	1	1	0	0	1	0	0	0	0	0	0
0	0	18	1	0	1	1	0	0	0	0	0	0	0	0	0
0	0	27	1	0	1	1	0	0	0	0	0	0	0	0	0
0	0	58	1	0	1	1	0	0	0	0	0	0	0	0	0
0	0	59	0	1	1	1	0	1	0	0	0	0	0	0	1
0	0	46	1	0	1	1	0	0	0	0	0	0	0	0	0
0	0	81	0	0	1	1	0	0	0	0	0	0	0	0	0
0	0	51	0	1	1	1	0	1	0	0	0	0	0	0	0
0	0	46	1	0	1	1	0	0	0	0	0	0	0	0	0
0	0	64	1	1	1	1	0	0	0	1	0	0	0	0	0
0	0	62	1	1	1	1	0	0	1	0	0	0	0	0	0
0	0	57	1	1	0	1	0	1	0	0	0	0	0	0	0
0	0	50	0	0	0	1	0	0	0	0	0	0	0	0	0
0	0	66	1	0	0	1	0	0	0	0	0	0	0	0	0
0	0	43	1	0	0	1	0	0	0	0	0	0	0	0	0
0	0	65	0	0	0	1	0	0	0	0	0	0	0	0	0
0	0	52	1	0	0	1	0	0	0	0	0	0	0	0	0
0	0	63	0	0	0	1	0	0	0	0	0	0	0	0	0
0	0	56	1	0	0	1	0	0	0	0	0	0	0	0	0
0	0	59	0	1	0	0	0	1	0	0	0	0	0	0	0
0	0	80	0	1	0	0	0	1	0	0	0	0	0	0	0
0	0	75	1	1	0	0	0	1	0	0	0	0	0	0	0
0	0	24	0	0	0	0	0	0	0	0	0	0	0	0	0
0	0	48	1	1	0	0	0	0	1	0	0	0	0	0	0
0	0	60	1	0	0	0	0	0	0	0	0	0	0	0	0
0	0	48	1	0	0	0	0	0	0	0	0	0	0	0	0
0	0	66	1	0	0	0	0	0	0	0	0	0	0	0	0
0	0	43	1	0	0	0	0	0	0	0	0	0	0	0	0
0	0	21	0	1	0	0	0	1	0	0	0	0	0	0	0
0	0	57	1	0	0	0	0	0	0	0	0	0	0	0	0
0	0	76	1	0	0	0	0	0	0	0	0	0	0	0	0
0	0	67	1	0	0	0	0	0	0	0	0	0	0	0	0
0	0	77	0	1	0	0	0	1	0	0	0	0	1	0	0
0	0	70	0	1	0	0	0	0	1	1	0	0	0	1	0
0	0	64	1	1	0	0	0	1	1	0	0	0	0	1	0
0	0	56	1	0	0	0	0	0	0	0	0	0	0	0	0
0	0	54	1	1	0	0	0	0	1	0	0	0	0	0	0
0	0	63	1	1	0	0	0	0	0	0	0	0	1	0	0
0	0	47	1	0	0	0	0	0	0	0	0	0	0	0	0
0	0	72	1	1	0	0	0	0	1	1	0	0	0	0	0
0	0	61	1	1	0	0	0	0	0	1	0	0	0	0	0
0	0	55	1	1	0	0	0	1	0	0	0	0	1	0	0
0	0	68	1	1	0	0	0	1	0	0	0	0	0	0	0
0	0	63	1	0	0	0	0	0	0	0	0	0	0	0	0
0	0	54	1	1	0	0	0	0	1	0	0	0	1	0	0
0	0	59	1	1	0	0	0	1	0	0	0	0	0	0	0
0	0	53	0	0	0	0	0	0	0	0	0	0	0	0	0
0	0	64	0	1	0	0	0	0	1	0	0	0	0	0	0
0	0	56	0	0	0	0	0	0	0	0	0	0	0	0	0
0	0	61	1	0	0	0	0	0	0	0	0	0	0	0	0
0	0	82	1	1	0	0	0	1	0	0	0	0	0	0	0
0	0	29	1	0	0	0	0	0	0	0	0	0	0	0	0
0	0	55	0	1	0	0	0	1	0	0	0	0	0	0	0
0	0	82	0	1	0	0	0	1	0	0	0	0	1	0	0
0	0	70	1	1	0	0	0	0	1	0	1	0	0	0	0
0	0	51	0	1	0	0	0	1	1	0	0	0	0	0	0
0	0	58	1	1	0	0	0	1	0	0	0	0	0	0	0
0	0	67	1	1	0	0	0	0	0	1	0	0	0	0	1
0	0	61	1	0	0	0	0	0	0	0	0	0	0	0	0
0	0	82	1	1	0	0	0	0	0	1	0	0	1	0	0
0	0	49	1	1	0	0	0	0	1	0	0	0	0	0	0
0	0	56	1	0	0	0	0	0	0	0	0	0	0	0	0
0	0	57	1	0	0	0	0	0	0	0	0	0	0	0	0
0	0	86	0	1	0	0	0	1	0	0	0	0	0	0	0
0	0	52	1	1	0	0	0	1	1	0	0	0	0	0	0
0	0	60	1	1	0	0	0	1	1	0	0	0	0	0	0
0	0	62	0	0	0	0	0	0	0	0	0	0	0	0	0
0	0	57	0	0	0	0	0	0	0	0	0	0	0	0	0
0	0	54	1	1	0	0	0	0	0	0	0	0	1	0	0
0	0	44	1	1	0	0	0	0	0	0	0	0	1	0	0
0	0	61	1	0	0	0	0	0	0	0	0	0	0	0	0
0	0	57	1	0	0	0	0	0	0	0	0	0	0	0	0
0	0	59	1	0	0	0	0	0	0	0	0	0	0	0	0
0	0	32	1	0	0	0	0	0	0	0	0	0	0	0	0
0	0	46	1	1	0	0	0	1	1	0	0	0	0	0	0
0	0	44	0	0	0	0	0	0	0	0	0	0	0	0	0
0	0	63	0	0	0	0	0	0	0	0	0	0	0	0	0
0	0	54	0	0	0	0	0	0	0	0	0	0	0	0	0
0	0	49	0	1	0	0	0	0	0	0	0	0	0	1	0
0	0	61	0	0	0	0	0	0	0	0	0	0	0	0	0
0	0	52	1	1	0	0	0	1	0	0	0	0	0	0	0
0	0	60	1	0	0	0	0	0	0	0	0	0	0	0	0
0	0	54	0	1	0	0	0	1	0	0	0	0	0	0	0
0	0	38	1	0	0	0	0	0	0	0	0	0	0	0	0
0	0	33	0	0	0	0	0	0	0	0	0	0	0	0	0
0	0	71	1	0	0	0	0	0	0	0	0	0	0	0	0
0	0	61	1	1	0	0	0	0	0	0	1	0	0	0	1
0	0	57	1	0	0	0	0	0	0	0	0	0	0	0	0
0	0	73	1	0	0	0	0	0	0	0	0	0	0	0	0
0	0	59	1	1	0	0	0	0	0	0	0	0	0	1	1
0	0	47	0	1	0	0	0	0	1	0	0	0	0	0	0
0	0	51	0	0	0	0	0	0	0	0	0	0	0	0	0
0	0	51	0	0	0	0	0	0	0	0	0	0	0	0	0
0	0	73	1	0	0	0	0	0	0	0	0	0	0	0	0
0	0	65	1	1	0	0	0	0	0	1	0	0	1	0	0
0	0	55	1	1	0	0	0	1	0	0	0	0	0	0	0
0	0	55	1	0	0	0	0	0	0	0	0	0	0	0	0
0	0	67	1	1	0	0	0	1	0	0	0	0	1	0	0
0	0	42	1	0	0	0	0	0	0	0	0	0	0	0	0
0	0	68	1	1	0	0	0	0	0	0	0	0	0	1	0
0	0	31	1	1	0	0	0	1	0	0	0	0	0	0	0
0	0	53	1	1	0	0	0	1	0	0	0	0	0	0	0
0	0	62	1	1	0	0	0	1	0	0	0	0	0	0	0
0	0	73	1	1	0	0	0	0	0	0	0	0	0	1	0
0	0	71	1	0	0	0	0	0	0	0	0	0	0	0	0
0	0	32	1	0	0	0	0	0	0	0	0	0	0	0	0
0	0	57	1	0	0	0	0	0	0	0	0	0	0	0	0
0	0	72	1	1	0	0	0	0	0	1	0	0	0	0	0
0	0	59	0	0	0	0	0	0	0	0	0	0	0	0	0
0	0	67	1	1	0	0	0	0	1	0	0	0	0	0	0
0	0	61	1	1	0	0	0	1	1	0	0	0	0	0	0
0	0	53	1	0	0	0	0	0	0	0	0	0	0	0	0
0	0	51	0	1	0	0	0	0	1	0	0	0	0	0	0
0	0	63	1	1	0	0	0	0	1	0	0	0	0	0	0
0	0	66	1	1	0	0	0	1	0	0	0	0	0	0	0
0	0	56	1	0	0	0	0	0	0	0	0	0	0	0	0
0	0	58	1	0	0	0	0	0	0	0	0	0	0	0	0
0	0	63	1	1	0	0	0	1	0	0	0	0	0	0	0
0	0	35	1	1	0	0	0	0	0	0	0	0	1	0	0
0	0	36	0	0	0	0	0	0	0	0	0	0	0	0	0
0	0	22	0	1	0	0	0	1	0	1	0	0	0	0	0
0	0	73	1	1	0	0	0	1	0	0	0	0	0	0	0
0	0	39	0	0	0	0	0	0	0	0	0	0	0	0	0
0	0	55	1	1	0	0	0	0	0	0	0	0	0	1	0
0	0	59	1	1	0	0	0	0	1	0	0	0	0	0	0
0	0	68	1	1	0	0	0	0	0	0	0	0	1	0	0
0	0	46	0	0	0	0	0	0	0	0	0	0	0	0	0
0	0	66	0	0	0	0	0	0	0	0	0	0	0	0	0
0	0	55	1	1	0	0	0	0	1	1	0	0	0	0	0
0	0	57	0	1	0	0	0	1	1	0	0	0	0	0	0
0	0	25	1	0	0	0	0	0	0	0	0	0	0	0	0
0	0	60	0	1	0	0	0	1	0	0	0	0	0	0	0
0	0	49	1	1	0	0	0	1	0	0	0	0	0	0	0
0	0	50	0	0	0	0	0	0	0	0	0	0	0	0	0
0	0	59	1	0	0	0	0	0	0	0	0	0	0	0	0
0	0	42	1	1	0	0	0	0	0	1	0	0	0	0	0
0	0	55	0	0	0	0	0	0	0	0	0	0	0	0	0
0	0	32	1	1	0	0	0	0	0	0	1	1	0	0	0
0	0	56	1	1	0	0	0	0	0	0	0	0	1	1	0
0	0	76	0	1	0	0	0	1	0	0	0	0	0	0	0
0	0	60	0	0	0	0	0	0	0	0	0	0	0	0	0
0	0	59	1	1	0	0	0	1	1	0	1	0	0	0	0
0	0	59	1	1	0	0	0	0	1	0	0	0	0	0	0
0	0	52	0	1	0	0	0	0	0	0	0	0	0	1	0
0	0	60	0	1	0	0	0	1	0	1	0	0	0	0	0
0	0	68	1	1	0	0	0	1	1	0	0	0	0	0	0
0	0	57	0	1	0	0	0	1	0	0	1	0	0	0	1
0	0	61	1	1	0	0	0	1	0	0	0	0	0	0	0
0	0	61	1	1	0	0	0	1	1	0	0	0	0	0	0
0	0	48	0	1	0	0	0	0	0	0	1	0	0	0	1
0	0	68	1	1	0	0	0	1	1	0	0	0	0	0	0
0	0	54	1	0	0	0	0	0	0	0	0	0	0	0	0
0	0	46	1	1	0	0	0	0	0	0	1	0	0	0	0
0	0	52	1	1	0	0	0	1	0	0	0	0	0	0	0
0	0	61	0	0	0	0	0	0	0	0	0	0	0	0	0
0	0	75	1	1	0	0	0	1	0	0	0	0	0	0	0
0	0	71	1	0	0	0	0	0	0	0	0	0	0	0	0
0	0	52	1	0	0	0	0	0	0	0	0	0	0	0	0
0	0	65	0	1	0	0	0	1	0	1	0	0	0	0	0
0	0	45	1	1	0	0	0	1	0	0	0	0	0	0	0
0	0	63	0	0	0	0	0	0	0	0	0	0	0	0	0
0	0	50	0	1	0	0	0	1	0	0	0	0	0	0	0
0	0	51	0	0	0	0	0	0	0	0	0	0	0	0	0
0	0	40	0	1	0	0	0	0	0	0	0	0	1	0	0
0	0	62	1	0	0	0	0	0	0	0	0	0	0	0	0
0	0	81	1	1	0	0	0	1	0	0	0	0	0	0	0
0	0	72	1	0	0	0	0	0	0	0	0	0	0	0	0
0	0	61	0	1	0	0	0	1	0	0	0	0	0	0	0
0	0	50	1	1	0	0	0	0	0	0	0	0	1	0	0
0	0	47	1	1	0	0	0	1	0	0	0	0	0	0	0
0	0	57	0	1	0	0	0	1	0	0	0	0	0	0	0
0	0	49	1	1	0	0	0	0	1	0	0	0	0	0	0
0	0	75	1	1	0	0	0	0	0	0	0	0	1	0	0
0	0	71	0	1	0	0	0	0	0	0	0	0	0	1	0
0	0	47	1	1	0	0	0	1	0	0	0	0	0	0	0
0	0	63	0	0	0	0	0	0	0	0	0	0	0	0	0
0	0	63	1	0	0	0	0	0	0	0	0	0	0	0	0
0	0	58	1	1	0	0	0	0	0	0	0	0	1	0	0
0	0	60	0	0	0	0	0	0	0	0	0	0	0	0	0
0	0	54	1	1	0	0	0	1	0	0	0	0	0	0	0
0	0	57	1	0	0	0	0	0	0	0	0	0	0	0	0
0	0	61	0	0	0	0	0	0	0	0	0	0	0	0	0
0	0	49	0	0	0	0	0	0	0	0	0	0	0	0	0
0	0	74	1	0	0	0	0	0	0	0	0	0	0	0	0
0	0	68	0	0	0	0	0	0	0	0	0	0	0	0	0
0	0	57	0	0	0	0	0	0	0	0	0	0	0	0	0
0	0	52	0	0	0	0	0	0	0	0	0	0	0	0	0
0	0	64	1	1	0	0	0	1	0	0	0	0	0	0	0
0	0	30	0	1	0	0	0	1	1	0	0	0	0	0	0
0	0	56	0	0	0	0	0	0	0	0	0	0	0	0	0
0	0	56	1	0	0	0	0	0	0	0	0	0	0	0	0
0	0	46	0	1	0	0	0	0	0	0	1	0	0	1	0
0	0	57	1	1	0	0	0	0	1	0	0	0	0	0	0
0	0	43	0	0	0	0	0	0	0	0	0	0	0	0	0
0	0	57	1	1	0	0	0	1	0	0	0	0	0	0	0
0	0	29	1	0	0	0	0	0	0	0	0	0	0	0	0
0	0	54	1	1	0	0	0	1	0	0	0	0	0	0	0
0	0	59	1	0	0	0	0	0	0	0	0	0	0	0	0
0	0	45	0	1	0	0	0	0	0	0	0	0	1	0	0
0	0	58	1	0	0	0	0	0	0	0	0	0	0	0	0
0	0	59	0	0	0	0	0	0	0	0	0	0	0	0	0
0	0	64	1	0	0	0	0	0	0	0	0	0	0	0	0
0	0	64	1	1	0	0	0	0	0	1	0	0	0	0	0
0	0	53	1	1	0	0	0	1	0	0	0	0	0	0	0
0	0	60	1	1	0	0	0	1	1	0	0	0	0	0	0
0	0	45	1	1	0	0	0	0	0	0	0	0	1	0	0
0	0	59	1	1	0	0	0	0	0	1	0	0	0	0	0
0	0	50	1	0	0	0	0	0	0	0	0	0	0	0	0
0	0	67	0	0	0	0	0	0	0	0	0	0	0	0	0
0	0	48	0	0	0	0	0	0	0	0	0	0	0	0	0
0	0	52	1	1	0	0	0	0	0	1	0	0	0	0	0
0	0	64	1	0	0	0	0	0	0	0	0	0	0	0	0
0	0	66	1	0	0	0	0	0	0	0	0	0	0	0	0
0	0	63	1	1	0	0	0	1	0	0	0	0	0	0	0
0	0	43	1	1	0	0	0	1	0	0	0	0	0	0	0
0	0	49	0	0	0	0	0	0	0	0	0	0	0	0	0
0	0	59	1	1	0	0	0	1	0	0	0	0	0	0	0
0	0	57	1	1	0	0	0	1	0	0	0	0	0	0	0
0	0	55	1	1	0	0	0	0	1	0	0	0	1	0	0
0	0	59	0	1	0	0	0	0	0	1	0	0	0	0	0
0	0	46	0	1	0	0	0	0	0	0	0	0	0	0	1
0	0	58	0	1	0	0	0	1	0	0	0	0	0	0	0
0	0	84	1	0	0	0	0	0	0	0	0	0	0	0	0
0	0	48	1	0	0	0	0	0	0	0	0	0	0	0	0
0	0	60	0	0	0	0	0	0	0	0	0	0	0	0	0
0	0	52	0	0	0	0	0	0	0	0	0	0	0	0	0
0	0	78	1	1	0	0	0	0	0	0	0	0	0	1	0
0	0	62	1	1	0	0	0	1	1	0	0	0	0	0	0
0	0	68	1	0	0	0	0	0	0	0	0	0	0	0	0
0	0	60	0	1	0	0	0	0	1	0	0	0	0	0	0
0	0	58	0	1	0	0	0	1	1	0	1	0	1	0	0
0	0	68	0	1	0	0	0	1	0	0	0	0	0	0	0
0	0	52	0	1	0	0	0	0	1	0	0	0	1	0	0
0	0	58	1	0	0	0	0	0	0	0	0	0	0	0	0
0	0	68	0	1	0	0	0	0	0	0	1	0	0	0	0
0	0	70	0	1	0	0	0	1	0	0	0	0	1	0	0
0	0	68	1	1	0	0	0	1	1	0	0	0	0	0	0
0	0	46	1	0	0	0	0	0	0	0	0	0	0	0	0
0	0	77	1	1	0	0	0	1	0	0	0	0	0	0	0
0	0	60	1	0	0	0	0	0	0	0	0	0	0	0	0
0	0	60	1	1	0	0	0	0	1	0	0	0	0	0	0
0	0	71	0	1	0	0	0	0	1	0	0	0	0	0	0
0	0	33	0	0	0	0	0	0	0	0	0	0	0	0	0
0	0	42	1	1	0	0	0	1	0	0	0	0	0	0	0
0	0	43	1	0	0	0	0	0	0	0	0	0	0	0	0
0	0	49	1	0	0	0	0	0	0	0	0	0	0	0	0
0	0	55	1	0	0	0	0	0	0	0	0	0	0	0	0
0	0	63	1	0	0	0	0	0	0	0	0	0	0	0	0
0	0	65	1	0	0	0	0	0	0	0	0	0	0	0	0
0	0	37	1	0	0	0	0	0	0	0	0	0	0	0	0
0	0	47	1	0	0	0	0	0	0	0	0	0	0	0	0
0	0	44	0	1	0	0	0	0	1	0	0	0	0	1	0
0	0	59	1	1	0	0	0	0	1	0	0	0	0	0	0
0	0	48	1	1	0	0	0	0	0	0	0	0	0	0	1
0	0	53	1	1	0	0	0	1	1	0	0	0	0	0	0
0	0	44	1	1	0	0	0	1	0	0	0	0	0	0	0
0	0	49	1	0	0	0	0	0	0	0	0	0	0	0	0
0	0	51	1	0	0	0	0	0	0	0	0	0	0	0	0
0	0	57	0	0	0	0	0	0	0	0	0	0	0	0	0
0	0	59	1	0	0	0	0	0	0	0	0	0	0	0	0
0	0	60	1	0	0	0	0	0	0	0	0	0	0	0	0
0	0	56	1	0	0	0	0	0	0	0	0	0	0	0	0
0	0	65	0	0	0	0	0	0	0	0	0	0	0	0	0
0	0	61	0	1	0	0	0	0	0	0	0	1	1	0	0
0	0	42	0	1	0	0	0	1	0	0	0	0	0	0	0
0	0	68	1	0	0	0	0	0	0	0	0	0	0	0	0
0	0	41	1	0	0	0	0	0	0	0	0	0	0	0	0
0	0	68	0	1	0	0	0	1	0	0	0	0	0	0	0
0	0	70	1	0	0	0	0	0	0	0	0	0	0	0	0
0	0	72	0	1	0	0	0	1	0	1	0	0	0	0	0
0	0	31	0	0	0	0	0	0	0	0	0	0	0	0	0
0	0	58	1	1	0	0	0	0	0	0	0	0	1	0	0
0	0	62	0	1	0	0	0	0	0	1	0	0	0	0	0
0	0	54	0	1	0	0	0	0	1	0	0	0	0	0	0
0	0	52	0	0	0	0	0	0	0	0	0	0	0	0	0
0	0	72	0	0	0	0	0	0	0	0	0	0	0	0	0
0	0	61	1	0	0	0	0	0	0	0	0	0	0	0	0
0	0	59	0	1	0	0	0	0	0	0	0	0	0	1	0
0	0	45	0	1	0	0	0	0	0	1	1	0	0	0	0
0	0	42	1	1	0	0	0	0	1	0	0	0	0	0	0
0	0	66	0	1	0	0	0	0	0	0	0	0	1	0	0
0	0	69	0	1	0	0	0	1	1	0	0	0	0	0	0
0	0	17	1	0	0	0	0	0	0	0	0	0	0	0	0
0	0	56	1	0	0	0	0	0	0	0	0	0	0	0	0
0	0	64	1	0	0	0	0	0	0	0	0	0	0	0	0
0	0	39	0	1	0	0	0	1	1	0	0	0	0	0	0
0	0	75	0	0	0	0	0	0	0	0	0	0	0	0	0
0	0	48	1	0	0	0	0	0	0	0	0	0	0	0	0
0	0	61	1	1	0	0	0	1	1	0	0	0	0	0	0
0	0	66	1	0	0	0	0	0	0	0	0	0	0	0	0
0	0	34	0	1	0	0	0	0	0	0	0	0	0	1	0
0	0	66	1	1	0	0	0	0	0	0	0	0	1	0	0
0	0	48	0	1	0	0	0	0	0	1	0	0	0	0	1
0	0	72	1	0	0	0	0	0	0	0	0	0	0	0	0
0	0	41	1	1	0	0	0	0	0	0	1	0	0	0	0
0	0	48	1	1	0	0	0	1	0	0	0	0	0	0	0
0	0	60	1	0	0	0	0	0	0	0	0	0	0	0	0
0	0	36	1	1	0	0	0	1	0	0	0	0	0	0	0
0	0	58	1	1	0	0	0	1	0	0	0	0	0	0	0
0	0	31	0	0	0	0	0	0	0	0	0	0	0	0	0
0	0	25	1	1	0	0	0	0	1	0	0	0	0	0	0
0	0	50	0	1	0	0	0	0	0	0	1	0	1	0	0
0	0	30	1	0	0	0	0	0	0	0	0	0	0	0	0
0	0	57	1	0	0	0	0	0	0	0	0	0	0	0	0
0	0	29	0	1	0	0	0	1	0	0	0	0	0	0	0
0	0	58	0	1	0	0	0	0	1	0	0	0	0	0	0
0	0	54	1	1	0	0	0	0	1	0	0	0	1	0	0
0	0	52	1	1	0	0	0	1	1	0	0	0	0	0	0
0	0	66	1	1	0	0	0	0	0	0	0	1	0	0	0
0	1	63	1	1	0	0	0	1	0	0	0	0	0	0	0
0	1	64	0	0	0	0	0	0	0	0	0	0	0	0	0
0	1	63	1	1	0	0	0	1	1	0	0	0	0	0	0
0	1	50	1	0	0	0	0	0	0	0	0	0	0	0	0
0	1	66	0	1	0	0	0	0	0	1	0	0	0	0	1
0	1	64	1	1	0	0	0	1	1	0	0	0	0	0	0
0	1	77	1	0	0	0	0	0	0	0	0	0	0	0	0
0	1	63	1	0	0	0	0	0	0	0	0	0	0	0	0
0	1	54	1	1	0	0	0	0	1	0	0	0	0	0	0
0	1	74	1	1	0	0	0	0	1	0	0	0	0	0	0
0	1	72	1	1	0	0	0	0	0	1	0	0	0	0	0
0	1	54	0	1	0	0	0	1	1	0	0	0	0	0	0
0	1	35	1	1	0	0	0	1	0	0	0	0	0	0	0
0	1	58	1	1	0	0	0	1	1	0	0	0	0	0	0
0	1	45	1	0	0	0	0	0	0	0	0	0	0	0	0
0	1	67	1	0	0	0	0	0	0	0	0	0	0	0	0
0	1	64	1	0	0	0	0	0	0	0	0	0	0	0	0
1	0	80	1	0	1	1	1	0	0	0	0	0	0	0	0
1	0	65	1	1	1	1	1	0	1	0	1	0	0	0	1
1	0	58	0	1	1	1	1	0	0	0	0	0	0	1	1
1	0	73	1	0	1	1	1	0	0	0	0	0	0	0	0
1	0	70	0	0	1	1	0	0	0	0	0	0	0	0	0
1	0	30	0	1	1	1	0	1	0	0	0	0	0	0	0
1	0	42	1	1	1	1	0	0	1	0	0	0	0	0	0
1	0	54	1	1	1	1	0	1	0	0	0	0	0	0	0
1	0	48	0	0	1	1	0	0	0	0	0	0	0	0	0
1	0	55	1	1	1	1	0	0	1	1	1	0	0	0	1
1	0	61	1	1	1	1	0	0	0	0	0	0	0	0	1
1	0	41	0	0	0	1	0	0	0	0	0	0	0	0	0
1	0	72	1	1	0	1	0	0	1	0	0	0	0	0	0
1	0	65	1	1	0	1	0	0	1	0	1	0	0	0	0
1	0	57	0	1	0	1	0	1	0	1	0	0	0	0	1
1	0	72	0	1	0	1	0	0	0	1	0	0	0	0	0
1	0	51	0	1	0	1	0	1	1	0	0	0	0	0	0
1	0	85	0	1	0	1	0	0	1	0	0	0	1	0	0
1	0	58	1	0	0	1	0	0	0	0	0	0	0	0	0
1	0	49	0	1	0	1	0	0	0	0	0	0	1	0	0
1	0	67	1	0	0	1	0	0	0	0	0	0	0	0	0
1	0	45	0	0	0	1	0	0	0	0	0	0	0	0	0
1	0	64	0	1	0	1	0	0	0	0	0	0	1	0	0
1	0	56	1	0	0	1	0	0	0	0	0	0	0	0	0
1	0	48	0	0	0	1	0	0	0	0	0	0	0	0	0
1	0	75	0	1	0	1	0	1	0	0	0	0	1	0	0
1	0	49	1	1	0	1	0	0	0	0	0	0	1	0	0
1	0	45	1	0	0	0	0	0	0	0	0	0	0	0	0
1	0	73	1	1	0	0	0	0	1	0	0	0	0	0	0
1	0	58	0	0	0	0	0	0	0	0	0	0	0	0	0
1	0	49	1	1	0	0	0	0	0.258473	0	1	0	0	0	1
1	0	75	1	0	0	0	0	0	0	0	0	0	0	0	0
1	0	60	0	1	0	0	0	0	0	0	0	0	1	0	0
1	0	44	1	0	0	0	0	0	0	0	0	0	0	0	0
1	0	46	1	0	0	0	0	0	0	0	0	0	0	0	0
1	0	61	0	0	0	0	0	0	0	0	0	0	0	0	0
1	0	51	1	0	0	0	0	0	0	0	0	0	0	0	0
1	0	58	1	1	0	0	0	1	1	0	0	0	1	0	0
1	0	46	1	0	0	0	0	0	0	0	0	0	0	0	0
1	0	80	0	1	0	0	0	0	1	0	0	0	0	0	0
1	0	64	0	1	0	0	0	1	0	0	0	0	0	0	0
1	0	56	0	1	0	0	0	1	0	1	0	0	0	0	1
1	0	50	1	1	0	0	0	0	0	1	0	0	0	0	0
1	0	52	1	0	0	0	0	0	0	0	0	0	0	0	0
1	0	37	1	0	0	0	0	0	0	0	0	0	0	0	0
1	0	58	1	1	0	0	0	0	0	0	0	1	0	0	0
1	0	60	0	1	0	0	0	0	1	1	0	0	1	0	1
1	0	55	1	1	0	0	0	1	0	0	0	1	0	0	1
1	0	43	0	0	0	0	0	0	0	0	0	0	0	0	0
1	0	50	1	0	0	0	0	0	0	0	0	0	0	0	0
1	0	59	1	0	0	0	0	0	0	0	0	0	0	0	0
1	0	53	1	0	0	0	0	0	0	0	0	0	0	0	0
1	0	70	1	1	0	0	0	0	0	0	0	1	0	0	0
1	0	63	1	1	0	0	0	0	1	1	0	0	0	0	0
1	0	54	0	0	0	0	0	0	0	0	0	0	0	0	0
1	0	77	0	1	0	0	0	0	1	0	0	0	0	0	0
1	0	38	1	0	0	0	0	0	0	0	0	0	0	0	0
1	0	65	0	1	0	0	0	0	0	0	0	0	0	1	0
1	0	28	1	0	0	0	0	0	0	0	0	0	0	0	0
1	0	54	1	0	0	0	0	0	0	0	0	0	0	0	0
1	0	62	1	1	0	0	0	0	1	0	0	0	0	1	0
1	0	55	1	1	0	0	0	0	1	0	0	0	0	0	0
1	0	59	0	1	0	0	0	1	0	0	0	0	0	0	0
1	0	50	1	1	0	0	0	1	0	0	0	0	0	0	0
1	0	19	1	0	0	0	0	0	0	0	0	0	0	0	0
1	0	71	0	1	0	0	0	0	1	1	0	0	0	0	0
1	0	51	0	1	0	0	0	0	0	0	0	0	1	0	0
1	0	60	1	1	0	0	0	0	1	0	0	1	0	0	0
1	0	72	1	1	0	0	0	1	1	0	0	0	1	0	0
1	0	62	0	1	0	0	0	1	1	0	0	0	1	1	0
1	0	64	1	1	0	0	0	1	1	0	0	0	0	0	0
1	0	58	1	1	0	0	0	1	0	1	0	0	0	0	0
1	0	59	1	1	0	0	0	1	0	0	0	0	1	0	0
1	0	63	0	0	0	0	0	0	0	0	0	0	0	0	0
1	0	56	1	1	0	0	0	1	1	0	0	0	0	0	0
1	0	72	0	1	0	0	0	1	0	0	1	0	0	0	0
1	0	68	0	0	0	0	0	0	0	0	0	0	0	0	0
1	0	46	0	1	0	0	0	0	0	0	0	0	1	0	0
1	0	42	0	0	0	0	0	0	0	0	0	0	0	0	0
1	0	45	0	0	0	0	0	0	0	0	0	0	0	0	0
1	0	65	1	1	0	0	0	0	0	0	1	0	1	0	0
1	0	42	1	1	0	0	0	1	0	0	0	0	0	0	0
1	0	65	1	1	0	0	0	0	0	0	0	0	1	1	0
1	0	71	1	1	0	0	0	0	1	1	0	0	1	0	0
1	0	56	0	0	0	0	0	0	0	0	0	0	0	0	0
1	0	32	1	1	0	0	0	1	0	0	0	0	0	0	0
1	0	54	0	0	0	0	0	0	0	0	0	0	0	0	0
1	0	63	1	0	0	0	0	0	0	0	0	0	0	0	0
1	0	64	0	1	0	0	0	0	0	0	0	1	1	1	1
1	0	62	1	0	0	0	0	0	0	0	0	0	0	0	0
1	0	59	1	0	0	0	0	0	0	0	0	0	0	0	0
1	0	52	1	0	0	0	0	0	0	0	0	0	0	0	0
1	0	54	0	1	0	0	0	0	0	0	0	0	0	1	1
1	0	57	1	0	0	0	0	0	0	0	0	0	0	0	0
1	0	69	1	0	0	0	0	0	0	0	0	0	0	0	0
1	0	53	1	1	0	0	0	0	1	0	0	0	0	0	0
1	0	72	1	0	0	0	0	0	0	0	0	0	0	0	0
1	0	42	1	1	0	0	0	1	1	0	0	0	0	0	0
1	0	32	1	1	0	0	0	1	0	0	1	0	0	0	0
1	0	52	1	1	0	0	0	0	1	0	0	0	0	0	1
1	0	46	0	1	0	0	0	1	0	0	0	0	0	1	0
1	0	64	1	1	0	0	0	0	1	0	0	1	0	0	0
1	0	75	1	1	0	0	0	0	1	0	1	0	0	0	0
1	0	53	1	1	0	0	0	1	0	0	0	0	0	0	0
1	0	66	0	1	0	0	0	1	1	0	0	0	0	0	0
1	0	78	1	1	0	0	0	0	1	0	1	0	0	0	0
1	0	57	0	1	0	0	0	0	0	1	0	0	0	1	0
1	0	44	0	0	0	0	0	0	0	0	0	0	0	0	0
1	0	62	1	0	0	0	0	0	0	0	0	0	0	0	0
1	0	49	1	1	0	0	0	1	1	0	0	0	0	0	0
1	0	32	0	1	0	0	0	1	0	0	0	0	0	0	0
1	0	56	0	0	0	0	0	0	0	0	0	0	0	0	0
1	0	28	0	0	0	0	0	0	0	0	0	0	0	0	0
1	0	51	0	0	0	0	0	0	0	0	0	0	0	0	0
1	0	60	0	1	0	0	0	0	0	0	0	0	0	1	0
1	0	51	1	0	0	0	0	0	0	0	0	0	0	0	0
1	0	38	1	0	0	0	0	0	0	0	0	0	0	0	0
1	0	58	1	0	0	0	0	0	0	0	0	0	0	0	0
1	0	57	0	0	0	0	0	0	0	0	0	0	0	0	0
1	0	59	1	1	0	0	0	0	0	0	1	1	0	0	0
1	0	73	0	1	0	0	0	0	0	1	0	0	0	0	0
1	0	52	1	1	0	0	0	1	0	0	0	0	0	0	1
1	0	47	1	1	0	0	0	0	0	0	1	0	0	0	0
1	0	59	1	0	0	0	0	0	0	0	0	0	0	0	0
1	0	60	1	0	0	0	0	0	0	0	0	0	0	0	0
1	0	55	1	1	0	0	0	0	1	0	0	0	0	0	0
1	0	36	0	0	0	0	0	0	0	0	0	0	0	0	0
1	0	74	1	0	0	0	0	0	0	0	0	0	0	0	0
1	0	60	1	1	0	0	0	1	1	0	0	0	0	0	0
1	0	68	1	1	0	0	0	1	0	0	0	0	0	0	0
1	0	68	1	1	0	0	0	1	1	0	0	0	0	0	0
1	0	41	0	0	0	0	0	0	0	0	0	0	0	0	0
1	0	56	1	1	0	0	0	0	0	0	1	0	1	0	0
1	0	56	1	1	0	0	0	0	1	0	0	0	1	0	0
1	0	80	1	0	0	0	0	0	0	0	0	0	0	0	0
1	0	59	1	1	0	0	0	0	1	0	0	0	0	0	0
1	0	66	0	1	0	0	0	1	0	0	0	0	0	0	0
1	0	64	1	0	0	0	0	0	0	0	0	0	0	0	0
1	0	55	1	1	0	0	0	0	1	1	0	0	0	0	0
1	0	28	0	0	0	0	0	0	0	0	0	0	0	0	0
1	0	38	1	0	0	0	0	0	0	0	0	0	0	0	0
1	0	48	1	0	0	0	0	0	0	0	0	0	0	0	0
1	0	53	1	0	0	0	0	0	0	0	0	0	0	0	0
1	0	72	0	0	0	0	0	0	0	0	0	0	0	0	0
1	0	61	1	0	0	0	0	0	0	0	0	0	0	0	0
1	0	46	1	0	0	0	0	0	0	0	0	0	0	0	0
1	0	36	0	1	0	0	0	0	1	0	0	0	0	0	0
1	0	34	0	0	0	0	0	0	0	0	0	0	0	0	0
1	0	61	1	1	0	0	0	0	1	0	0	0	0	0	0
1	0	57	1	0	0	0	0	0	0	0	0	0	0	0	0
1	0	45	1	0	0	0	0	0	0	0	0	0	0	0	0
1	0	52	1	0	0	0	0	0	0	0	0	0	0	0	0
1	0	58	1	0	0	0	0	0	0	0	0	0	0	0	0
1	0	67	1	1	0	0	0	0	1	0	0	0	0	0	0
1	0	22	0	1	0	0	0	0	0	0	0	0	0	0	1
1	0	69	1	1	0	0	0	0	0	0	0	0	0	0	1
1	0	63	1	0	0	0	0	0	0	0	0	0	0	0	0
1	0	57	1	0	0	0	0	0	0	0	0	0	0	0	0
1	0	46	1	0	0	0	0	0	0	0	0	0	0	0	0
1	0	49	1	1	0	0	0	0	1	0	0	0	0	0	0
1	0	47	1	0	0	0	0	0	0	0	0	0	0	0	0
1	0	56	0	0	0	0	0	0	0	0	0	0	0	0	0
1	0	54	0	0	0	0	0	0	0	0	0	0	0	0	0
1	0	32	1	1	0	0	0	1	0	0	0	0	0	0	0
1	0	59	1	1	0	0	0	0	1	0	0	0	0	0	0
1	0	66	1	0	0	0	0	0	0	0	0	0	0	0	0
1	0	53	0	0	0	0	0	0	0	0	0	0	0	0	0
1	0	61	1	0	0	0	0	0	0	0	0	0	0	0	0
1	0	62	1	1	0	0	0	0	1	0	0	0	0	1	0
1	0	38	1	0	0	0	0	0	0	0	0	0	0	0	0
1	0	48	0	0	0	0	0	0	0	0	0	0	0	0	0
1	0	64	1	1	0	0	0	1	0	0	0	0	0	1	0
1	0	57	0	1	0	0	0	1	1	0	1	0	0	0	0
1	0	64	1	0	0	0	0	0	0	0	0	0	0	0	0
1	0	65	0	1	0	0	0	0	1	1	0	0	0	0	0
1	0	33	0	0	0	0	0	0	0	0	0	0	0	0	0
1	0	65	1	1	0	0	0	0	1	0	0	1	0	0	0
1	0	71	1	1	0	0	0	0	1	1	0	0	1	0	0
1	0	65	0	1	0	0	0	0	0	0	0	0	0	1	0
1	0	54	1	0	0	0	0	0	0	0	0	0	0	0	0
1	0	75	0	0	0	0	0	0	0	0	0	0	0	0	0
1	0	42	0	1	0	0	0	1	0	0	0	0	0	0	0
1	0	57	1	1	0	0	0	0	1	0	0	0	0	0	0
1	0	32	0	0	0	0	0	0	0	0	0	0	0	0	0
1	0	51	1	0	0	0	0	0	0	0	0	0	0	0	0
1	0	48	0	0	0	0	0	0	0	0	0	0	0	0	0
1	0	62	0	1	0	0	0	0	1	0	0	0	0	0	0
1	0	48	0	0	0	0	0	0	0	0	0	0	0	0	0
1	0	60	0	1	0	0	0	0	0	0	0	0	1	1	0
1	0	46	1	1	0	0	0	1	0	0	0	0	0	0	0
1	0	28	1	0	0	0	0	0	0	0	0	0	0	0	0
1	0	68	1	0	0	0	0	0	0	0	0	0	0	0	0
1	0	35	1	1	0	0	0	0	1	0	0	0	0	0	0
1	0	55	0	1	0	0	0	1	1	0	0	0	0	0	0
1	0	53	1	0	0	0	0	0	0	0	0	0	0	0	0
1	0	63	1	1	0	0	0	1	0	0	0	0	0	0	0
1	0	49	1	0	0	0	0	0	0	0	0	0	0	0	0
1	0	60	0	1	0	0	0	0	0	1	0	0	0	0	0
1	0	35	1	1	0	0	0	0	1	0	0	0	1	0	0
1	0	69	1	1	0	0	0	0	0	0	1	0	0	0	0
1	0	67	1	1	0	0	0	1	1	0	0	0	0	0	0
1	0	33	1	0	0	0	0	0	0	0	0	0	0	0	0
1	0	40	0	1	0	0	0	0	0	0	0	0	1	0	0
1	0	52	1	1	0	0	0	1	0	0	0	0	0	0	0
1	0	30	1	0	0	0	0	0	0	0	0	0	0	0	0
1	0	34	1	0	0	0	0	0	0	0	0	0	0	0	0
1	0	70	1	1	0	0	0	0	1	0	0	0	0	0	0
1	0	29	1	0	0	0	0	0	0	0	0	0	0	0	0
1	0	60	1	1	0	0	0	1	1	0	0	0	0	1	0
1	0	54	0	0	0	0	0	0	0	0	0	0	0	0	0
1	0	55	0	0	0	0	0	0	0	0	0	0	0	0	0
1	0	65	1	0	0	0	0	0	0	0	0	0	0	0	0
1	0	61	0	1	0	0	0	0	1	0	0	0	0	1	0
1	0	60	1	0	0	0	0	0	0	0	0	0	0	0	0
1	0	56	1	1	0	0	0	0	1	0	0	0	0	0	0
1	0	24	1	0	0	0	0	0	0	0	0	0	0	0	0
1	0	52	1	0	0	0	0	0	0	0	0	0	0	0	0
1	0	46	0	0	0	0	0	0	0	0	0	0	0	0	0
1	0	41	1	0	0	0	0	0	0	0	0	0	0	0	0
1	0	26	1	0	0	0	0	0	0	0	0	0	0	0	0
1	0	65	1	1	0	0	0	0	1	0	0	0	0	0	0
1	0	45	1	0	0	0	0	0	0	0	0	0	0	0	0
1	0	60	1	1	0	0	0	0	0	0	0	0	1	0	0
1	0	45	0	0	0	0	0	0	0	0	0	0	0	0	0
1	0	47	0	0	0	0	0	0	0	0	0	0	1	0	0
1	0	50	0	0	0	0	0	0	0	0	0	0	0	0	0
1	0	49	0	1	0	0	0	0	1	0	0	0	0	0	0
1	0	57	1	1	0	0	0	0	1	0	0	0	0	0	0
1	0	67	0	1	0	0	0	0	1	0	0	0	0	0	0
1	0	60	1	1	0	0	0	0	1	0	0	0	0	0	0
1	0	32	0	0	0	0	0	0	0	0	0	0	0	0	0
1	0	53	1	0	0	0	0	0	0	0	0	0	0	0	0
1	0	74	0	1	0	0	0	0	1	0	1	0	0	1	0
1	0	33	0	0	0	0	0	0	0	0	0	0	0	0	0
1	0	27	0	1	0	0	0	0	0	0	0	0	0	0	1
1	0	61	1	1	0	0	0	0	0	0	1	0	0	0	0
1	0	60	1	0	0	0	0	0	0	0	0	0	0	0	0
1	0	39	0	1	0	0	0	0	0	0	0	0	1	0	0
1	0	60	0	0	0	0	0	0	0	0	0	0	0	0	0
1	0	36	0	0	0	0	0	0	0	0	0	0	0	0	0
1	0	70	0	1	0	0	0	1	0	0	0	0	0	0	0
1	0	63	0	1	0	0	0	0	1	0	0	0	0	0	0
1	0	57	1	1	0	0	0	0	1	0	0	0	1	0	0
1	0	45	1	0	0	0	0	0	0	0	0	0	0	0	0
1	0	77	0	0	0	0	0	0	0	0	0	0	0	0	0
1	0	30	1	0	0	0	0	0	0	0	0	0	0	0	0
1	0	37	1	1	0	0	0	1	0	0	0	0	1	0	0
1	0	65	0	1	0	0	0	0	0	0	0	0	0	1	0
1	0	80	1	1	0	0	0	0	1	0	1	0	0	0	0
1	0	37	1	0	0	0	0	0	0	0	0	0	0	0	0
1	0	32	1	0	0	0	0	0	0	0	0	0	0	0	0
1	0	48	0	0	0	0	0	0	0	0	0	0	0	0	0
1	0	47	1	0	0	0	0	0	0	0	0	0	0	0	0
1	0	78	1	0	0	0	0	0	0	0	0	0	0	0	0
1	0	41	1	1	0	0	0	0	0	0	0	0	0	1	0
1	0	53	0	0	0	0	0	0	0	0	0	0	0	0	0
1	0	52	0	1	0	0	0	0	1	0	0	0	1	0	0
1	0	61	1	0	0	0	0	0	0	0	0	0	0	0	0
1	0	52	1	0	0	0	0	0	0	0	0	0	0	0	0
1	0	53	1	0	0	0	0	0	0	0	0	0	0	0	0
1	0	28	1	0	0	0	0	0	0	0	0	0	0	0	0
1	0	67	0	0	0	0	0	0	0	0	0	0	0	0	0
1	0	59	0	1	0	0	0	1	0	0	0	0	0	0	0
1	0	50	1	1	0	0	0	1	0	0	0	0	0	0	0
1	0	59	0	0	0	0	0	0	0	0	0	0	0	0	0
1	0	53	0	0	0	0	0	0	0	0	0	0	0	0	0
1	0	62	1	1	0	0	0	0	1	0	0	0	0	0	0
1	0	61	1	0	0	0	0	0	0	0	0	0	0	0	0
1	0	64	0	0	0	0	0	0	0	0	0	0	0	0	0
1	0	66	0	1	0	0	0	1	0	0	0	0	0	0	0
1	0	52	0	1	0	0	0	1	1	0	0	0	0	0	0
1	0	64	1	0	0	0	0	0	0	0	0	0	0	0	0
1	0	81	1	1	0	0	0	0	0	0	0	0	1	0	0
1	0	37	1	0	0	0	0	0	0	0	0	0	0	0	0
1	0	32	1	0	0	0	0	0	0	0	0	0	0	0	0
1	0	56	0	1	0	0	0	1	0	0	0	0	0	0	0
1	0	39	1	0	0	0	0	0	0	0	0	0	0	0	0
1	0	49	0	1	0	0	0	0	1	0	0	0	0	0	0
1	0	41	1	0	0	0	0	0	0	0	0	0	0	0	0
1	0	59	1	0	0	0	0	0	0	0	0	0	0	0	0
1	0	54	1	0	0	0	0	0	0	0	0	0	0	0	0
1	0	65	0	1	0	0	0	0	1	1	0	0	0	1	0
1	0	33	0	0	0	0	0	0	0	0	0	0	0	0	0
1	0	44	1	0	0	0	0	0	0	0	0	0	0	0	0
1	0	65	1	1	0	0	0	0	1	0	0	0	0	0	0
1	0	45	1	1	0	0	0	1	0	0	0	0	0	0	0
1	0	37	1	1	0	0	0	1	0	0	0	0	0	0	0
1	0	58	0	1	0	0	0	0	0	0	0	0	0	0	1
1	0	63	1	0	0	0	0	0	0	0	0	0	0	0	0
1	0	58	0	0	0	0	0	0	0	0	0	0	0	0	0
1	0	47	0	1	0	0	0	0	0	0	0	0	1	0	0
1	0	67	0	0	0	0	0	0	0	0	0	0	0	0	0
1	0	40	0	1	0	0	0	1	0	0	0	0	0	0	0
1	0	60	0	0	0	0	0	0	0	0	0	0	0	0	0
1	0	51	1	1	0	0	0	1	0	0	0	0	0	0	0
1	0	43	1	0	0	0	0	0	0	0	0	0	0	0	0
1	0	74	1	1	0	0	0	0	0	0	1	0	0	0	0
1	0	55	1	1	0	0	0	0	0	1	0	0	1	0	0
1	0	52	1	0	0	0	0	0	0	0	0	0	0	0	0
1	0	59	0	1	0	0	0	0	1	0	0	0	0	0	0
1	0	64	0	1	0	0	0	1	0	0	0	0	0	0	0
1	0	64	0	1	0	0	0	1	1	0	0	1	0	0	0
1	0	65	0	1	0	0	0	1	0	0	0	0	1	0	0
1	0	50	1	0	0	0	0	0	0	0	0	0	0	0	0
1	0	57	1	0	0	0	0	0	0	0	0	0	0	0	0
1	0	74	0	1	0	0	0	1	1	0	0	0	0	0	0
1	0	48	1	1	0	0	0	1	1	0	0	0	0	0	0
1	0	22	1	1	0	0	0	1	0	0	0	0	0	0	0
1	0	66	1	1	0	0	0	0	1	0	0	0	0	0	0
1	0	65	0	1	0	0	0	1	0	0	0	0	1	0	0
1	1	37	1	1	0	0	0	1	0	0	0	0	0	0	0
1	1	55.1184	0.811525	0	0	0	0	0	0	0	0	0	0	0	0
1	1	56.3098	0.780493	1	0	0	0	1	0	0	0	0	0	0	0
1	1	55.1184	0.811525	0	0	0	0	0	0	0	0	0	0	0	0
1	1	55.1184	0.811525	0	0	0	0	0	0	0	0	0	0	0	0
1	1	55.1184	0.811525	0	0	0	0	0	0	0	0	0	0	0	0
1	1	56.3098	0.780493	1	0	0	0	1	0	0	0	0	0	0	0
1	1	55.1184	0.811525	0	0	0	0	0	0	0	0	0	0	0	0
1	1	61.086	0.709645	1	0	0	0	0	0	1	0	0	0	0	0
1	1	62.5444	0.486236	1	0	0	0	0	0	0	0	0	1	1	0
1	1	59.8555	0.81935	1	0	0	0	1	1	0	0	0	0	0	0
1	1	55.1184	0.811525	0	0	0	0	0	0	0	0	0	0	0	0
1	1	55.1184	0.811525	0	0	0	0	0	0	0	0	0	0	0	0
1	1	59.3137	0.927372	1	0	0	0	0	0	0	1	0	0	0	0
1	1	55.1184	0.811525	0	0	0	0	0	0	0	0	0	0	0	0
1	1	62.1354	0.819757	1	0	0	0	0	1	0	0	0	1	0	0
1	1	55.1184	0.811525	0	0	0	0	0	0	0	0	0	0	0	0
1	1	55.1184	0.811525	0	0	0	0	0	0	0	0	0	0	0	0
